# Supplementary material for: Comparison of Structural Features of CRISPR-Cas Systems in Thermophilic Bacteria
Source: Microorganisms. 2023 Sep 10;11(9):2275. doi: 10.3390/microorganisms11092275 (PMC10536717; doi:10.3390/microorganisms11092275)
Supplement: Supplementary file 1 [file microorganisms-11-02275-s001.zip]

Archive with 7 entries (7 files):
- cas1aabd.fas
- cas2aabd.fas
- Figure S1.pdf
- Table S1.pdf
- Table S2.pdf
- Table S3.pdf
- The details of the code used for data analysis.R
