# Supplementary material for: Comparison of Structural Features of CRISPR-Cas Systems in Thermophilic Bacteria
Source: Microorganisms. 2023 Sep 10;11(9):2275. doi: 10.3390/microorganisms11092275 (PMC10536717; doi:10.3390/microorganisms11092275)
Supplement: Supplementary file 1 [file microorganisms-11-02275-s001.zip › cas1aabd.fas]

>Thermomonospora curvata DSM 43183,cas1-1
------------------------------------------------------------
------------------------------------------------------------
------------------------------------------------------------
------------------------------------------------------------
------------------------------------------------------------
------MSITTPRNARQRLAAPTAAMLPRIGDSLSFLYIDIARIVQDDTGVKALFQLGE-
EERSVALPTAALGCLLLGP-GVSITSRALSTLARHGTTVVCTGA-GGVRCYTAGVPD-SM
PARWLELQARAWADEAERAAVARRMYLQRFG-----------------------------
---ETAPADATIARLRGLEGQRMKALYRLYAQQHGLRP---FKRSYDPTDWDDQDPVNRA
LSAANTCLYGIVHAAINAIGCSPGLGFIHTG--TSHSFVYDIADLYKAELTIPLAFSLHN
SPDPDGQ--ARRSFR--DGLRLFRLLPRIVADIQSLLD-PDDGTR---REDAEEATE---
--ELVDLWDPDFGRLAGGTNYGHD--------------
>Thermomonospora curvata DSM 43183,cas1-2
------------------------------------------------------------
------------------------------------------------------------
------------------------------------------------------------
------------------------------------------------------------
------------------------------------------------------------
--------MSTISRR----GASSPRELTRMSDRISFIYLERCTLHREDNAITAEDADGI-
----THIPSATIGCLLLGP-GTRVTHQAMSVLGDSGAGVVWVGE-QGVRFYSGGRSL-TR
SSALVEAQAIKWANRRTRLEVARAMYRMRFP-----------------------------
---DEDPAGLTRQELLGREGRRVKERYRQEAAKYGITW---KGRHYIPGDFGSSDPVNQA
VTAAAQCMYGIAQTTVAALGCSPGLGFIHSG--HELAFVLDIADLYKTEFALPIAFRTVA
ESPEDVGSRTRRAIR--DEVNRVGLLRRCVDDIKSLLL-PDVPDD---PLNSDIDQV---
-----TLQGDHGEHLASGRNYDEGLW------------
>Thermobacillus composti KWC4, cas1b
------------------------------------------------------------
------------------------------------------------------------
------------------------------------------------------------
------------------------------------------------------------
------------------------------------------------------------
-------------------------------MRKTRYLLSSGELKRKDNTLMYETAEG--
---KQYIPIEDTQELMLFG-EVSLNKAVLELCTQKEIILHFFNYYGYYTGSYYPRDH-YN
SGYMILKQAQHYLDDTLRLDLAKKFVNGAGRNMLRVLKYY----RSRGKP-MQHVIETLE
SQMTEISAKSDIPSLMSVEGQMREAYYSAFDVILDKPD---FRFERRSRRP-PHNELNTL
ISFGNSLLYTQVLSEIYQTHLDPRIGYLHTSNFRRFTLNLDVAEIFKPILADRAIFKVVG
QQMI-TKDHFM------RESGGLLLTESGKKVFLKEWEEKMRTTI---KHRTLGREVSHR
RLIRMELYKLQKHLMGDQ-EYEPFEALW----------
>Thermobifida fusca YX, cas1e
------------------------------------------------------------
------------------------------------------------------------
------------------------------------------------------------
------------------------------------------------------------
------------------------------------------------------------
--------MDNPRKA---LARPTLAMLPRVSDGLSFLYVDVCRIVQTDTGVCAEVETETG
RIHRVPIPTASLACVLLGP-GTSITSPAMATFMRHNTTVVTCGA-GGILNYGSFPAP-NR
TTKWIDRQARAYSDDRRRRDVAVRMYEMRFG-----------------------------
---EEPPPGASIERLRQLEGARMKALYRSLAAKNRVKP---FKRNYNPHDWDDQDPVNKA
LSASNAALYGVVHSVLAHLGCHPALGFIHSG--KQDAFVYDIADLYKARTTIPLAFSLSR
TANPEQE--ARLRLR--RDLKLYRLIPQIVRDVQTLLS-LDDPEE---AVSEEEPPSSGG
PWQVVDLWDPVVGAVSGGVNYANHIA--DSEEP-----
>Thermobispora bispora DSM 43833, cas1e
------------------------------------------------------------
------------------------------------------------------------
------------------------------------------------------------
------------------------------------------------------------
------------------------------------------------------------
--------MTTVGKR----GASSPWELTRAGDRLSFVYLERCTIHREDNALTAEDAEGV-
----IHIPSATIGTLLLGP-GTRVTHQAMSLLGDSGAGVVWVGE-NGVRFYSGGRSL-TR
SSALVEAQATKWANHRTRLDVAREMYRKRFP-----------------------------
---DEDPAGFTRRELLGREGRRVRECYRREAARVGIRW---KGREYVPGDFGSSDPVNQA
ITAAAQCMYGIAQTAVAALGCAPGLGFIHSG--HELAFVLDIADLYKTEVAIPVAFEVAA
ESAQDVGSRTRRAIR--DKVNKIGLLQRCVEDIKDLLL-PEGGAD---PTEEDMDRV---
-----MLQSDHGIEVESGRNYADDILFTDLGEGGEVTW
>Thermodesulfobium narugense DSM 14796, cas1b
------------------------------------------------------------
------------------------------------------------------------
------------------------------------------------------------
------------------------------------------------------------
------------------------------------------------------------
------------------------MLCVVNKMKETVYIFNSGRIQRKDNTLFFESENGT-
---KKFLPVENIKEIFVFG-EVDFNKKTLEFLTTKQIIVHFFNFYDYYVGSFYPREH-YN
SGYMILKQALAYETTGRRLKIAKSFVEGAAKNSLKILKYY----NRRGQN-LISIIEEIE
SYVQEIECQESIETLMHVEGKIKQSYYGAFKNIINNSD---FTFEKRTKKP-PKDYLNAL
ISFSNSLIYTYCLSEIYQTHLDPRIGFLHSTNFRRFSLNLDIAEIFKPVIGDRTIFAVLN
KGII-DSRDFD------NNLNGIILKPSGCRKFLEVLQERLNQTI---KHSTLKREVSYR
RLIRLECYKIEKFLMEDY-EYKPFVMDW----------
>Thermoanaerobacterium saccharolyticum JW/SL-YS485,  cas1
------------------------------------------------------------
------------------------------------------------------------
------------------------------------------------------------
------------------------------------------------------------
------------------------------------------------------------
-------------------------------MKKPVYIFSDGELHRKDNTLYFEGESG--
---RKFIPVENTSEIMIFG-EVSLNKRFLEFISQSEIILHFFNHYGYYVGSFYPREH-LN
SGYMILKQAENYIDEKKRLYIAQKFVEGAYRNIRQVLKYY----QNRGKN-LDDIIYAIE
RLGDLIAGTSNVNELMAIEGNIREYYYKSFDEILGNCD---FEFDARSRRP-PKNSLNVL
ISFGNSLMYTTVLSEIYKTHLDPRIGYLHSTNFRRFTLNLDVSEIFKPIIVDRVIFTVVG
KNII-KKDDFD------EDAEGLLLKDKGKMAFIEEYENKLKTTI---NHRSLGNSVSYR
RLIRLELYKLEKHLMGEE-EYNPFVAQW----------
>Thermosynechococcus sp. NK55, cas1/cas4
------------------------------------------------------------
---------------------------------------------------------MEQ
MVACAETETLRVSSLRAFTYCRRLFYLEEVEELYTQNESVFAGRRLHVELQKLERGDWQE
FRLESIALGLRGQVDALRTLEGHLIPYEHKIGRCYRDRQRQPQAWHSDRVQILAYACLLE
TVLGVTVPEGRIHYHRDNVTVRVPVDESGRQLVRDTIEQARQLRASLERPPVCSNERLCL
NCSLAPVCLPEEARLARDPEHLPLRLFPRDDEREIIHITVGEALIKRAGKQLRIAIQDQ-
--PEQKLPIQQVGQVVIHK-FAQITTPAIHLCADEGIGIHFISSGGRYIGSIDNRK---G
SIQRRIRQYQALTNPDQCLHLARLLVNCRGQSQRRLLLRGQ-RNRQDPLPPLQDITTQME
RHLSTLSQADSLETLRGIEGHLAALYFSALPYLLADHVPKKLHFNGRNRRP-PKDPFNAL
LSFGYGMLLRDVMNAILTVGLEPAFGFYHQPRTQAPPLALDLMEIFRVPLVDMVVIGSIN
RMQWNLDQCFE------VRRDHVWLSDYGRRKFIELYEARKGETW---KHPVTNYSLTYR
RLLELEVRLLEKEWSGEAGLFGKLILR-----------
>Thermoanaerobacter brockii subsp. finnii Ako-1, cas1b
------------------------------------------------------------
------------------------------------------------------------
------------------------------------------------------------
------------------------------------------------------------
------------------------------------------------------------
-------------------------------MKKTIYIFSDGELKRKDNTLFFEGENG--
---RKFIPVENTSEIMVFG-EVSLNKRLLEFLTQSEIILHFFNHYGYYVGSYYPREH-LN
SGYMILRQAEHYNDESKRLYLAQKFVEGAYKNIRQVLKYY----SNRGKD-LEDVIYSIE
KLGESVDSTSTINELMAIEGNIREYYYKAFDEIIQNPD---FKFDFRSKRP-PQNFLNTL
ISFGNSLMYTTTLSEIYKTHLDPRIGFLHATNFRRFSLNLDVSEIFKPIIVDRTIFTLLS
KKMV-TKEDFE------EDAEGLLLKEKGKKVFVQEFEDKLATTI---KHRNLSNNVSYR
RLIRLELYKLEKHLIEEE-QYKPFIAQW----------
>Thermotoga caldifontis AZM44c09, cas1
------------------------------------------------------------
------------------------------------------------------------
------MEEIPVSAINAYLYCPYRCYIEYVKGQFVTNAHVEEGRFLSQKIEKKVQTKDYK
KKSQVFVQSRRYGLYGTIDQT----VVKQDRIVIVETKKGAADRPYENDVLQLLAYMVCC
SESFEIELEKVSGKLVYLGSQKTFEVLPNDELLGKLRSVVESIRSLSSN--PPKPQYSRK
RCDPCSLINICMPEKNQGEGNVQRKIMPTNQLTRPLFVCTQGAYIGKMGESVQVTYAGE-
--ELLRLHKSLLNALYLFG-NVQVSTHALKMLAESEIPIVFSDTAGRFSFLCFSGSS-KN
I-NLRLKQYETRQDPEKRLKIAKQIVLGKLKNQLFVLRRK----SLIDGS----RMKRFK
ELLQSVESCRSIEELMGVEGLFASEYFDAYSKAFDDS----WKFVNRNKRP-PTDPINAL
LSFGYMMLHGTVLTAVLGVGFDPLIGVLHNHHYGRFSLALDLMEEFRPILVDQLVLSLVN
LGHIKLSDFVE------NLEGSYTLTDRGLKKFVEAYKEKLETKH---YHPLLKMSVEYA
RIIEAQARVFEKCILGEISTYIPFTVTK----------
>Thermotoga profunda AZM34c06, cas1b
------------------------------------------------------------
------------------------------------------------------------
------------------------------------------------------------
------------------------------------------------------------
------------------------------------------------------------
-------------------------------MAEPIYIFSDGILRRKENTIVLETSEG--
---KRHIPVENVAEIKIFS-EVDLNKRLLEFLTEKNISVHFFNHFGYYIGSYYPREF-LN
SGLVILKQAENYLNEKKRLFLAKMFVEGALLNIINNLKNY-----NENYR-FSDKIRIIK
EHVDKLTMCYDVEQLMALEGNAREVYYNCFDEIIKSND---FTFNSRTKRP-PENELNAL
ISFGNSLLYTTVLSEIYKTHLDPRIGYLHSTNNRRFTLNLDIAEIFKPIIVDRLIFTLIN
RRQI-KTSDFH------QISGGISMKENAKKLFVQSFEERLKDTI---QHKQLKRQVSYR
SLIRMEIYKIEKHILEDQ-EYEPYIG------------
>Thermotoga profunda AZM34c06, cas1
------------------------------------------------------------
------------------------------------------------------------
------------------------------------------------------------
------------------------------------------------------------
------------------------------------------------------------
---------------------------------MILYITEQGVVLSKELGKLIISKQGD-
--TINEIPLKKIEKVNLMG-NISLTPQILNYFLENKIEVVFMTQYGKYRGKLYTNE--YR
NVILRLKQYERSNDQSFKFKMAQSIVIGKLRNYYDFLSNK--SKNLPRGTISEEIAALRK
IIEKTRGS-TNIEQIMGLEGIGSKYYFQGFAKLFKSDE---FKFEKRIAHP-PKDPVNAM
LSLGYSLLYNEIEAAMNAVGLDPYLGNLHTVDISKKSLLYDLTEEFRCIIVDNFVINAIN
RNEFTVNDFEE-----KEE-GIIHFTKDAIKRFIDKFEERLNSKM---KYHLDDEENYIR
TIFEKQSRHYARVVLGEEEQYTPFYRKX----------
>Thermoanaerobacterium thermosaccharolyticum DSM 571, cas1b
------------------------------------------------------------
------------------------------------------------------------
------------------------------------------------------------
------------------------------------------------------------
------------------------------------------------------------
-------------------------------MKKPVYIFSDGELKRKDNTLYFEGENG--
---RKFIPVENTSEIMIFG-EVSLNKRFIEFISQSEIILHFFNHYGYYIGSFYPREH-LN
SGYMILKQAENYIDEKKRLYIAQKFVEGAYRNIRQVLKYY----QNRGKN-LDDTIYAIE
RLGNLIDGTSDINELMAIEGNIREYYYKSFDEILGNSD---FEFDVRSKRP-PKNSLNVL
ISFGNSLMYTTVLSEVYKTHLDPRIGYLHSTNFRRFSLNLDVSEIFKPIVVDRVIFTVVG
KNII-KKDDFD------GDAEGLLLKDKAKMAFIEEYEDKLKTTI---KHRTLGNNVSYR
RLIRLELYKLEKHLMEEQ-EYTPFVAQW----------
>Thermoanaerobacterium xylanolyticum LX-11, cas1b
------------------------------------------------------------
------------------------------------------------------------
------------------------------------------------------------
------------------------------------------------------------
------------------------------------------------------------
-------------------------------MKKPVYIFSDGELHRKDNTLYFEGENG--
---RKFIPVENTSEIMIFG-EVSLNKRFLEFISQSEIILHFFNHYGYYVGSFYPREH-LN
SGYMILKQAENYIDEKKRLYIAQKFVEGAYRNIRQVLKYY----QNRGKS-LDDIIYAIE
RLGDMIDGTSDINELMAIEGNIREYYYKSFDEILGNGD---FEFDVRSKRP-PKNSLNVL
ISFGNSLMYTTVLSEVYKTHLDPRIGYLHSTNFRRFTLNLDISEIFKPIIIDRVIFTVIG
KNVI-KKDDFD------EDAEGLLLKDKAKMAFIEEYENKLKTTI---NHRSLGNNVSYR
RLIRLELYKLEKHLMEEQ-KYTPFVAQW----------
>Thermoanaerobacterium xylanolyticum LX-11, cas1b
------------------------------------------------------------
------------------------------------------------------------
------------------------------------------------------------
------------------------------------------------------------
------------------------------------------------------------
-------------------------------MKKSIYINTSGRLSRKDNTIFFESE----
TFGKKFIPVNNVEEIFLFG-EIDFNTKAINFLAQNNITVHVFNYYGYYSGSFYPREH-LP
SGFLLVKQVEKYKDDVERLNIAKEIINGASHNILKNIKYY----ANRKEGLDEFVERIEN
ERKN-LKDIKTINELMGVEGRIRNIYYSAFETIIDGK----FVFKNRTMNP-PDNPINAL
ISFGNSMMYSIVLTEIYNTQLNPTISYLHEPGERRFSLSLDISEIFKPIIIDRIIFSLIN
QKMI-REEHFD------QDLELCYLNEKGRVIFQREFEEKLGTII---KHPGLNRSVSYR
RLIRLECYKIIKHLLDEE-KYESLKMWW----------
>Thermoanaerobacter sp. X513, cas1b
------------------------------------------------------------
------------------------------------------------------------
------------------------------------------------------------
------------------------------------------------------------
------------------------------------------------------------
-------------------------------MKKTIYIFSDGELKRKDNTLFFEGENG--
---RKFIPVENTSEIMVFG-EVSLNKRLLEFLTQSEIILHFFNHYGYYVGSYYPREH-LN
SGYMILRQAEHYNDGSKRLYLAQKFVEGAYKNIRQVLKYY----SNRGKD-LEDVIYSIE
KLGESVDSTSTINELMAIEGNIREYYYKAFDEIIQNPD---FKFDFRSKRP-PQNFLNTL
ISFGNSLMYTTTLSEIYKTHLDPRIGFLHATNFRRFSLNLDVSEIFKPIIVDRTIFTLLS
KKMV-TKEDFE------EDAEGLLLKEKGKKVFVQEFEDKLATTI---KHRTLSNNVSYR
RLIRLELYKLEKHLIEEE-QYKPFIAQW----------
>Thermoanaerobacter sp. X514, cas1b
------------------------------------------------------------
------------------------------------------------------------
------------------------------------------------------------
------------------------------------------------------------
------------------------------------------------------------
-------------------------------MKKTIYIFSDGELKRKDNTLFFEGENG--
---RKFIPVENTSEIMVFG-EVSLNKRLLEFLTQSEIILHFFNHYGYYVGSYYPREH-LN
SGYMILRQAEHYNDGSKRLYLAQKFVEGAYKNIRQVLKYY----SNRGKD-LEDVIYSIE
KLGESVDSTSTINELMAIEGNIREYYYKAFDEIIQNPD---FKFDFRSKRP-PQNFLNTL
ISFGNSLMYTTTLSEIYKTHLDPRIGFLHATNFRRFSLNLDVSEIFKPIIVDRTIFTLLS
KKMV-TKEDFE------EDAEGLLLKEKGKKVFVQEFEDKLATTI---KHRTLSNNVSYR
RLIRLELYKLEKHLIEEE-QYKPFIAQW----------
>Thermoanaerobacter kivui strain DSM 2030, cas1-3
------------------------------------------------------------
------------------------------------------------------------
------------------------------------------------------------
------------------------------------------------------------
------------------------------------------------------------
-------------------------------MKRSVYINTNGRLSRKDNTLYLESE----
TYGKKPIPVNNTQEIFLFG-EIDLNTRLINFLGQNNITLHVFNYYGYYSGSFYPREH-LP
SGFLLVKQVEKYKDEYERLKIAKEIINGATHNILKNVKYY----SNRKEGLDEYVERIEN
ERKN-VKDAKTISELMGVEGRIRNIYYSAFEIIIDGK----FEFKNRTMNP-PDNPINAL
ISFGNSMMYSTVLTEIYNTQLNPTISYLHEPGERRFSLSLDISEIFKPIIVDRIIFSLVN
QKMI-REEHFD------QELGMCYLNEKGRVIFQREFDEKLATII---KHPKLNRSVSYR
RLVRLECYKLIKHILDEE-EYEALKMWW----------
>Thermoanaerobacter pseudethanolicus ATCC 33223, cas1b
------------------------------------------------------------
------------------------------------------------------------
------------------------------------------------------------
------------------------------------------------------------
------------------------------------------------------------
-------------------------------MKKTIYIFSDGELKRKDNTLFFEGENG--
---RKFIPVENTSEIMVFG-EVSLNKRLLEFLTQSEIILHFFNHYGYYVGSYYPREH-LN
SGYMILRQAEHYNDESKRLYLAQKFVEGAYKNIRQVLKYY----SNRGKD-LEDVIYSIE
KLGESVDSTSTINELMAIEGNIREYYYKAFDEIIQNPD---FKFDFRSKRP-PQNFLNTL
ISFGNSLMYTTTLSEIYKTHLDPRIGFLHATNFRRFSLNLDVSEIFKPIIVDRTIFTLLS
KKMV-TKEDFE------EDAEGLLLKEKGKKVFVQEFEDKLATTI---KHRNLSNNVSYR
RLIRLELYKLEKHLIEEE-QYKPFIAQW----------
>Thermodesulfovibrio yellowstonii DSM 11347, cas1
------------------------------------------------------------
------------------------------------------------------------
------------------------------------------------------------
------------------------------------------------------------
------------------------------------------------------------
--------------------------------MSTVFIDRKDIEIRVDGNSISFYAKGK-
--KDGSLPLSPLKRVVIVG-NVKIETSVLYKLVNHGITVLFLTGKLKYSGILNGPL--HN
NGLLRVKQYQKSLSG-FSLKFAKELIKRKIVSQRDFLSEIREIKKALAMQADRAIEILNK
AISNIEVTPISIDSLRGIEGAASSIYFITYSKIFPN-S---LKFVRRIKRP-PKDPVNAM
LSLCYTLLHYEIVREIQLIGLDPTIGFYHQFEYGRESLACDLVELFR-VNVDRFVYELFK
AKHLGNRDFMK-----DEESGGVYLKKTGRKKFYPLYEQWVQ---------------QQR
TIWRGEVQGFARRILEEKDIISG---------------
>Thermodesulfovibrio yellowstonii DSM 11347, cas1-1
------------------------------------------------------------
------------------------------------------------------------
------------------------------------------------------------
------------------------------------------------------------
------------------------------------------------------------
-------------------------------MKKSLYIISDGELKRKDNTLYFETSEE--
---RKYIPVENTREILIFG-EVSMNKRLLEFLTESEIIIHFFNYYGYYIGSFYPREH-LN
SGYMILKQAEHYLDTGKRLNLAEKFVSGAIENIKKVLIYY----HNRGKE-LSEIISKIQ
EIATNIPDCSTTDELMAIEGNIRDYYYQSFDIILDNEH---FIFETRTKRP-PKNRINAL
ISFANSLVYTTCLSEIYQTHLDPRIGYLHATNFRRFTLNLDVAEIFKPIIADRAIFSIVN
KRIV-KPQHFE------KKLDGIVLNDKGKQILLQEMDERLRSTI---QHKKLGRHVSYR
QLIRLELYKIQKHLMEEE-EYKPFVTGW----------
>Thermodesulfovibrio yellowstonii DSM 11347, cas1-2
------------------------------------------------------------
------------------------------------------------------------
------------------------------------------------------------
------------------------------------------------------------
------------------------------------------------------------
--------------------------------MRNYYIFSNGRIRRKENTIYIENE----
QGDRKAIPIEDVDTIHIFG-EVDLNTKLLNFICQQGKTVHFYNYYGFYSGSLMPRER-NV
SGHIVVKQVEHFLDPERRFYLAYSFVEGAIFHMVRNLR--------EYKNTDEFQEKIKK
ELSN-AVETTKISELMGCEGRARDFYYEAFNTFLKSD----FSMGKREKRP-PRNPINAL
ISFANSMIYTTVLNEIYHTQLNPTVSYLHEPSERRYSLSLDIAEIFKPLLADAIIFKLIN
NNMI-KLDDFE------EDVNYCYLNESGRKKFIREFDQKLSTTI---KHRKLKRNVSYR
TIIRIECYKLIKHFIGDE-VYAPFKAWW----------
>Thermotoga petrophila RKU-1, cas1b
------------------------------------------------------------
------------------------------------------------------------
------------------------------------------------------------
------------------------------------------------------------
------------------------------------------------------------
-------------------------------MGRNYYVFSSGRIRRRENSILIEYQDRDG
KQQKRFIPVENVDQIFFLG-EVDLNSKFLDFAAKNNIVLHFFNYYGYYTGSFYPREK-FL
SGELLVRQVEHYLDNEKRLSLARKFVEGAIHNFKRNIE---------KRGFD-IVSKISE
YQER-IKHVATIPELMSCEAHARKLYYSTWEDITD------WPFEERSMQP-PLNELNAL
ISFGNSLTYSVVLKELYHTHLNPTVSYLHEPGTKRFSLALDISEIFKPIFVDRIIFKLIN
LGKIKRENHFL------QESNGVFLNDEGRRIFVEEFENMLQQTV---LHRKLKRKVKYQ
SFIRLEAYKIIKHLLGED-EYKPFKVWW----------
>Thermus scotoductus SA-01, cas1e
------------------------------------------------------------
------------------------------------------------------------
------------------------------------------------------------
------------------------------------------------------------
------------------------------------------------------------
----------MPPVP----SARNLKELPKFRDGLTYLYVEHAFIEQEAQGIGIYDQQGL-
----TLVPVAALGVLFLGP-GTRITHAAIRTLAANGCTVAWVGE-GLARFYAQGLGD-TR
SALRLQRQARAWADPKLHLEVVFRLYQKRFQ-----------------------------
---EPLPRDFSLEQVRGLEGVRVRAAYTRWSRETGVPW---QGRSYDRRNWAASDPVNRA
LSSGAAYLYGLAHAAIVSSGFSPALGFIHTG--KLLSFVYDVADLYKTEVLVPAAFLTVA
EGDHQVERRVRQKLR--EAILEARLLERMVEDLLDLFAGLGLPEE---E-VDEEDPT---
--RPGGLWDPE-GVVEGGVAYGGDDPGEGAEEPEG---
>Pseudothermotoga elfii DSM 9442 = NBRC 107921, cas1b
------------------------------------------------------------
------------------------------------------------------------
------------------------------------------------------------
------------------------------------------------------------
------------------------------------------------------------
-------------------------------MAEPVYIFSDGTLKRKENTIMLETQSG--
---KKHIPVENVSEIKIFG-EVDINKRLLEFLTQKNIIVHFFNRYGYYVGTYYPREF-LN
SGMIILRQAEFYLNSVKRLELARLFVEGSLKNIINTIKKY-----NENGR-FSNTINAIE
SHIKNLKQCSSVEQLMALEGNAREIYYHCFDNFVKSGD---FHFEDRSKRP-PQNELNAL
VSFGNSLLYTTTLSEIYKTHLDPRIGFLHTTNDRRFTLNLDISEIFKPIIVDRLIFTLIN
RKQI-KKSDFH------EITGGISLKENARRTFVQSFEEKLKDTI---YHSGLKRKVSFR
TLIRTEAYKIEKHILEDE-PYSPYLG------------
>Thermoanaerobacter wiegelii Rt8.B1,  cas1b
------------------------------------------------------------
------------------------------------------------------------
------------------------------------------------------------
------------------------------------------------------------
------------------------------------------------------------
-------------------------------MKKTIYIFSDGELKRKDNTLFFEGENG--
---RKFIPVENTSEIMVFG-EVSLNKRLLEFLTQSEIILHFFNHYGYYVGSYYPREH-LN
SGYMILRQAEHYNDGSKRLYLAQKFVEGAYKNIRQVLKYY----SNRGKD-LEDVIYPIE
KLGESVDSTSTINELMAIEGNIREYYYKAFDEIIQNPD---FKFDFRSKRP-PQNFLNTL
ISFGNSLMYTTTLSEIYKTHLDPRIGFLHATNFRRFSLNLDVSEIFKPIIIDRTIFTLLS
KKMV-TKEDFE------EDAEGLLLKEKGKKVFVQEFEDKLATTI---KHRNLSNNVSYR
RLIRLELYKLEKHLIEEE-QYKPFIAQW----------
>Thermosediminibacter oceani DSM 16646,cas1b
------------------------------------------------------------
------------------------------------------------------------
------------------------------------------------------------
------------------------------------------------------------
------------------------------------------------------------
-------------------------------MKKAIYIFSSGELKRKDNTLYLETEDR--
---KNYIPVENTSEIYIFG-EVNINKRFLEFASQNQIIIHFFNHYDYYVGSFYPREF-LN
SGYMILKQAEYYLDKEKRLTIAREFVRGAVKNILQVIRYY----INRGKD-LVKIDERIR
ELEGRIDDFNEIDELMAIEGNIRECYYSSFDKILQNQD---FKFCKRTTRP-PKNNLNSL
ISFGNSMIYTIVLSEIYKTHLDPRIGFLHATNFRRFTLNLDVAEIFKPIIVDRVILTLIG
RKVI-TKDDFE------QDSEGLIIKEKAKREFIKELEEKLSTTF---KHRQIGKNVSYR
RLIRLELYKLEKHLMGEQ-EYSAFVAGW----------
>Thermovirga lienii DSM 17291, cas1-1
------------------------------------------------------------
------------------------------------------------------------
------------------------------------------------------------
------------------------------------------------------------
------------------------------------------------------------
------------------------------------------------------------
------------------M-NIGEKKQKREITIIQGWRTPYVSMFIPADPVVFPYRV---
---LRLAQAVYYATPEKRIRVIKTLLKGVAESYVFWANICS------QCLITEEILRAVR
VFRRNIDSIGEVKEGLGFEGNFHKEIFEIWMRNVPPEFG----FTGRNRQP-PRDPLNAL
ISYGNSLMYKICVPPLQKAGFNTSVGFLHQPGRGRHTLALDIAELLKPVLVEAVIWNMLL
EGEFARDMTTE-------GPGGCFLNKDGKKAYRDSLFKMVEDLFGGSTRCHFGWPINLL
KALEETVARISRDLIQETIPESWVVFRR----------
>Thermovirga lienii DSM 17291, cas1-2
------------------------------------------------------------
------------------------------------------------------------
------------------------------------------------------------
------------------------------------------------------------
------------------------------------------------------------
-------------------------------MGKTIYLLSSGSLSRKDNTIVVENDDG--
---RRFIPVETTDEILVFG-EVDLNKRFLEFAAQSEIILHFFNRYGYYVGTYYPREH-LN
SGAVIIAQARHYLELDKRLALAKRFVHGAISNMEKVISYY----ARRGKSELEGANEKLA
EFKDNLERCSDISELMGLEGNAKDIYYSVFDEITEDEE---FVFEKRTKRP-PANRVNAL
ISFLNSLCYILVLSQIYRTHMDPRIGFLHESNFRRFSLNLDIAEIFKPILVDRLIFSLIN
KKMI-QKKSFS------ERGGGLYLTDKGKEVVLKAWEDRLQSTI---EHKGLRRNVSYR
NLVRMEVYKVEKHVLGDK-LYEPFVARW----------
>Thermoanaerobacter italicus Ab9, cas1b
------------------------------------------------------------
------------------------------------------------------------
------------------------------------------------------------
------------------------------------------------------------
------------------------------------------------------------
-------------------------------MKKTIYIFSDGELKRKDNTLFFEGENG--
---RKFIPVENTCEIMIFG-EVTLNKRFLEFLTQSEIILHFFNHYGYYVGSYYPREH-LN
SGYMILKQAEHYNDESKRLYLAQKFVEGAYKNIRQVLKYY----SNRGKN-LEDAIYSIE
KLGESVDSTSTINELMAIEGNIREYYYRTFDEIIQNPD---FKFDFRSKRP-PQNFLNTL
ISFGNSLMYTVALGEIYKTHLDPRIGFLHATNFRRFSLNLDVSEIFKPIIVDRTIFTLLS
KKMV-TKEDFE------EDAEGLLLKEKGKKVFVQEFEDKLATTI---KHRTLSHNVSYR
RLIRLELYKLEKHLIEEE-QYKPFIAQW----------
>Thermodesulfobacterium commune DSM 2178, cas1b
------------------------------------------------------------
------------------------------------------------------------
------------------------------------------------------------
------------------------------------------------------------
------------------------------------------------------------
-------------------------------MKKTVYIFTDGELKRKDNTICLETSNG--
---KKYLPVENVAEILVFG-EVTVNKRFLEFLTQSEIILHFFNRYGYYVGSFYPREH-LN
SGYMILKQAEFYLDRDKRFVLAKKFVWGAIENIKKVLTYY----QNRGKN-LEEIIDKVN
SISDGLVRCRNVDELMAIEGNVREQYYHAFDRILNKEH---FVFEARSKRP-PKNRLNAL
ISFGNSLLYTVCLSEIYRTHLDPRIGFLHTTNFRRFSLNLDVAEIFKPIIVDRVIFNLVN
KSII-KSQHFE------SKLDGIVLNEKGKQVFIKEFDEKLKTTL---YHKRLKRKISYR
SLIRLELYKIEKHLMGDE-EYKPFISEW----------
>Thermodesulfatator indicus DSM 15286, cas1-1
------------------------------------------------------------
------------------------------------------------------------
------------------------------------------------------------
------------------------------------------------------------
------------------------------------------------------------
---------------------------------MALYITEQGLKVRKEGQRLQFYKEKN-
--VVREFRLDDLDEIYVFG-RLNFSAAALQALLKHEIKVHFLTASGKYLGRLAPPR--GK
NVELRLAQFRAFDNEKRRLEIARAVIAGKIRNQKNFLRRQ--NRKLKNEKIGQAILKLRH
KIKEAEDA-QSLESLRGIEGQAAQVYFDVFGKLFQVEG---LKFPGRIRRP-PPDPINAL
LSLGYTLLFAQIWSVAESTGFDPYLGFLHVPEYGRPSLVLDLAEEWRPLIVDSLVVRLFN
WKAVKPEDFTEEPWDDEEDFTSFKLTPDGLRKFLAKFRERLDEEA---LYAPLNKRLSYR
YIMQQQVWHLARVLDGREEKYQAFSLE-----------
>Thermodesulfatator indicus DSM 15286, cas1-2
------------------------------------------------------------
------------------------------------------------------------
------------------------------------------------------------
------------------------------------------------------------
------------------------------------------------------------
-------------------------------MKRSLYIFNPGHIKREGNTLVFISRDG--
---KKALPIETIDSLYVFA-EVTFNKKLLEFLSQKKIPVHFFNYFEYYVGSYYPREY-MN
SGLITLRQAEYYLNREWRLGLARAFVYGALANMLFNLRTY----SSRGKE-LASRIADLE
KIIARLNEAQNSAELMALEGQARQSYYQAFDVILANPD---FSFEVRTRRP-PANRLNAL
ISFGNSLIYVTALSEIYRTHLDPRIGYLHETNQRSFTLNLDLAEIFKPLIVDRVIFSLIN
RSEI-KPEDFT------EEMDGIYLKDKGTKKFLEAYEKRLSETI---MHKGLGRKVSYR
RLIRLECYKLYRHFLGDE-LYKPYVRTR----------
>Thermosipho africanus TCF52B,cas1-1
------------------------------------------------------------
------------------------------------------------------------
------------------------------------------------------------
------------------------------------------------------------
------------------------------------------------------------
--------------------------------METLYIFTDGELKRKNHALYFVPKSKD-
-SNPFFVPLKNISSIMIFS-EVSFNKKFLGLLAKEGIPTFFYGYYGDFIGSFYPPEN-NK
TGEMIVLQFQYYYDLSKRLEIAKEILESAVLNMLWVLNGY----KE----VTNEELNYIV
KIKDSLKKQNNIPALMAIEGNIRKAYYKALGKIVKRKG---FDFDERLKRP-PKDEINAL
ISFGNIILYNTVLAEIYKTSLEPRISFLHETNKRKFSLQLDIAEIFKPIIVDKAILKLVN
KKEI-KKEDFN------FNNNGVFLYEDAKKKFINEIEERLNKKV---TI-YENQNVTFK
TVIRHECYKLIRHLKGVE-KFKGFVMG-----------
>hermosipho africanus TCF52B, cas1-2
------------------------------------------------------------
------------------------------------------------------------
------------------------------------------------------------
------------------------------------------------------------
------------------------------------------------------------
-------------------------------MKKDIYIFNSGELKRKDNTICFESSEG--
---KKYLPIENINNLWIFG-EVELNKRFLDFASENGILIHFFNFYGYYTGTFYPREH-LN
SGFVILKQAEHYLDNEKRIKLARKFVEGAVENLLVVLKYY----KNRGYE-LEDEIDDIK
NKKEGIYSSQDVETLMSFEGNIRDIYYKCFDKITKKEE---FAFEKRSRRP-PLNKMNSL
ISFGNSLLYTTVLGEIYQTQLDPRIGYLHSTNNRRFTLNLDVAEIFKPSIVDRVIFSLVN
KNVL-SSKDFD------KQLNGIVLNNSGKKKFIEEYNKKLETVL---KYTKLNAFVSYK
RLIRLELYKVQKHITEDE-EYQPFVARW----------
>Thermosipho africanus TCF52B,cas1-3
------------------------------------------------------------
------------------------------------------------------------
------------------------------------------------------------
------------------------------------------------------------
------------------------------------------------------------
-------------------------------MKETIYIFSSGTLKREDNSLVFITEDGQ-
---KKHIPVENLKEIFIFG-EINLNKRLIEFLSKKEIMISFLNHYGFYVGSFYPREH-YN
SGFMILKQAQHYIDNEKRIYIAKKIVEGAAKNSLKILRYY----KNRGRE-LDSHILEIE
ENIVKISKIEEIPRLMQVEGKIKKIYYESFGEIINSTD---FKFTKRGKRP-PIDRINAL
ISFSNSLIYSIVLKEIYETHLDPRIGYLHSTNFRRFSLNLDIAEIFKPIIGDRTIFSVIN
KKII-GVKDFE------KGLNRVFLSDKGKRKFIEALENRLNETV---KLKKIGRNVSYR
TLIRMELYKLEKHFLEDE-VYEPLIMEW----------
>Thermosipho melanesiensis BI429, cas1-1
------------------------------------------------------------
------------------------------------------------------------
------------------------------------------------------------
------------------------------------------------------------
------------------------------------------------------------
-------------------------------MKETVYIFSDGTLKREDNSLVFLTKDNV-
---KKHIPVENLKEIYIFG-EVNCNKRLLEFVAKKEIMISFFNYYGFYVGSFYPREH-YN
SGFMILKQAEHYIDKEKRLFIAKKFVEGAVKNSLKVLKYY----NRRGKQ-LINHIHEIE
ESLKETNLVCNIPKLMQIEGRIKKIYYNAFNNIIESED---FNFLKRSKRP-PIDRINAL
ISFSNSLIYSIVLREIYSTHLDPRIGFLHSTNFRRFSLNLDIAEIFKPVLGDRVIFSAIN
KEVI-GVKDFE------KSLNRVFLNNNGKKKIIEMLENKLKETV---KMKKIGKKVSYR
TLIRMELYKLEKHFLDDE-IYTSLVMEW----------
>Thermosipho melanesiensis BI429, cas1-2
------------------------------------------------------------
------------------------------------------------------------
------------------------------------------------------------
------------------------------------------------------------
------------------------------------------------------------
--------------------------------METLYIFTDGELRRKNNALYLKPKDNN-
-MKPLFVPLKSVSSLMIFS-EVSMNKRFLDLLSKEGIPAFFYGYYENFIGTFYPKQV-NK
TGEMLVLQYKHYEDINKRLKIASEILNAAVDNMVNLLSSF----KE----ITHTEIEYIT
KLKASFKKQRNIPALMAIEGNIRKVYYSAIGKIVGKKD---FEFVERTKQP-PKDKINAL
ISFGNVVLYNIVLAEIYKTSLEPRISFLHEPNKRNFSLQLDISEIFKPIVVDKVVLKLIN
NGMI-KKKDFE------NVKDGVYLSKEGKKKFVQELENRLEKKI---FL-YKDQRVTLK
TVILHECYKLIRHLKGEE-EYKGFVLKE----------
>Thermosipho melanesiensis strain 431, cas1-1
------------------------------------------------------------
------------------------------------------------------------
------------------------------------------------------------
------------------------------------------------------------
------------------------------------------------------------
-------------------------------MKETVYIFSDGTLKREDNSLVFLTKDNV-
---KKHIPVENLKEIYIFG-EVNCNKRLLEFVAKKEIMISFFNYYGFYVGSFYPREH-YN
SGFMILKQAEHYIDKEKRLFIAKKFVEGAVKNSLKVLKYY----NRRGKQ-LINHIHEIE
ESLKETNLVCNIPKLMQIEGRIKKIYYNAFNNIIESED---FNFLKRSKRP-PIDRINAL
ISFSNSLIYSIVLREIYSTHLDPRIGFLHSTNFRRFSLNLDIAEIFKPVLGDRVIFSAIN
KEVI-GVKDFE------KSLNRVFLNNNGKKKIIEMLENKLKETV---KMKKIGKKVSYR
TLIRMELYKLEKHFLDDE-IYTSLVMEW----------
>Thermosipho melanesiensis strain 431, cas1-2
------------------------------------------------------------
------------------------------------------------------------
------------------------------------------------------------
------------------------------------------------------------
------------------------------------------------------------
--------------------------------METLYIFTDGELRRKNNALYLKPKDNN-
-MKPLFVPLKSVSSLMIFS-EVSMNKRFLDLLSKEGIPAFFYGYYENFIGTFYPKQV-NK
TGEMLVLQYKHYEDINKRLKIASEILNAAVDNMVNLLSSF----KE----ITHTEIEYIT
KLKASFKKQRNIPALMAIEGNIRKVYYSAIGKIVGKKD---FEFVERTKQP-PKDKINAL
ISFGNVVLYNIVLAEIYKTSLEPRISFLHEPNKRNFSLQLDISEIFKPIVVDKVVLKLIN
NGMI-KKKDFE------NVKDGVYLSKEGKKKFVQELENRLEKKI---FL-YKDQRVTLK
TVILHECYKLIRHLKGEE-EYKGFVLKE----------
>Thermosipho sp. 1063, cas1-1
------------------------------------------------------------
------------------------------------------------------------
------------------------------------------------------------
------------------------------------------------------------
------------------------------------------------------------
--------------------------------METLYVFTDGEIRKKNNAMYLIPKSEE-
-KKPMIVPLKNVSSIMIFS-EVSINKRFLEMLCKEEIPLHFFGYYGNYLGTFYPREK-NK
TGKTLLLQFEHYNDMEKRILIAKEILKAAVHNMLKVLRNF----KK----LVYDEILYVE
KIKSTLDKQTNIPALMAIEGNIRKRYYKAFGKIVGKKD---FSFEERKRKP-PKDEINAL
ISYGNTILYNIVLSEIYKTSLEPQISFLHEPKNKKFSLQLDISEIFKPIIVDKVILYLVN
NKIV-QKSDFE------PISDGIYLSKEGKKKFVLELEKRLEKTV---EI-YPNQKVSFK
TVILHECYKLIRHLKGEE-NYRGFRDRG----------
>Thermosipho sp. 1063, cas1-2
------------------------------------------------------------
------------------------------------------------------------
-----MFPEIPIYSINAYLYCEYRYFLEEVVGIFKENAHISEGKYINEKESKNISTKNWK
KTSKIFVSSEEYGIYGYIDNV----IKTPDKIKIVEIKKGSAKKPYENDIMQIIAYMIAY
SETFEIKKESIIGELNYKGSNTKFRVKLTDNRLNKLKNIIDNIYAIKSDKIRPVPKY-RK
KCKDCSLFEICQPINNE-----KVKIMPRIVEKQPIFLFSHGIFIGKKGESFLFTLNNE-
--KNV-IPAYKISSINIFG-IFTISRQAVELAAKYSIPIIINNSICKNITTINIPFS-KN
N-FLRKKQVELSSDEKLKLELSKKMIIGKIRNMEITLKKK----NIK---------ISYT
PYIYKINKASTSDEIIGIEGIVSRNYFENFGNILNN-----FTFNTRTRRP-PKDPINSL
LSFGYTILYNLVHSILLSIGLDPYFGFLHTTQYGRGSLALDLMEEFRPLIIDTSVIKVIN
KSMIKEKDFIK------ENNGIY-LKQKARKKFVNVILKRLLDKH---YYDKMGGSIEYI
RIIESQARLLQKHILGEL-EYTPFIVKK----------
>Thermosipho sp. 1063, cas1-3
------------------------------------------------------------
------------------------------------------------------------
------------------------------------------------------------
------------------------------------------------------------
------------------------------------------------------------
---------------------------------MVIYITQQGTVLSKKQGKLIVSKEGN-
--IISEIPLNKIDKVNLMG-NISLTTPIINYFLNKKIEVIFMTQNGKYRGKLYTDD--YK
NVLLRLKQYERSSDKQFKLKMAKAIVKGKLKNYYDFLINK--SKHLPKGQLGKEIATIRV
MTSKIEQA-KDIDVVRGLEGVDTKSYFKAFSRLIKNQN---FKFEKRTMNP-PKDPINAM
LSFGYYLLYNEIMAAINIVGLDPYFGNLHTVEVSKKSLLFDLVEEFRNILIDSLVINMIN
RNEFNQSDFIK-----KEK-NIVHFTEDGMKKFISKYEKWLGRKM---RYHLDGETNYIR
TIFQKQVRHYARVVLGDEDKYIPFYRVIK---------
>Thermosulfidibacter takaii ABI70S6, cas1b
------------------------------------------------------------
------------------------------------------------------------
------------------------------------------------------------
------------------------------------------------------------
------------------------------------------------------------
-------------------------------MQKVFYIFSDGELKRKDNTIQFVTGDG--
---KRTIPVEVIDSIFVFS-EVTLNKRFLEFVTQKQIPVHFFNRYGYYQGSYYPREH-MN
SGLIILKQAEHYLDNTKRMYLASSFVDAALRNMIFNLRVY----ASRGKD-FGDAIAEME
ALRAEIYGAKTTAELMAVEGRAREKYYSCFDEITQDSD---FEFQTRTRRP-PANRMNAL
ISFGNSLLYVTALSEIYRTHLDPRIGYLHETNQRSFTLNLDLAEIFKPLIVDRVIFSLIN
RKEI-KADDFW------DEMGGIYLKEKGRKKFIEAFEARLRETI---THKKLRRKVSYR
RLIRLECYKIIKHLIGDE-MYTPFVMTR----------
>Pseudothermotoga hypogea DSM 11164 = NBRC 106472, cas1-1
------------------------------------------------------------
------------------------------------------------------------
------------------------------------------------------------
------------------------------------------------------------
------------------------------------------------------------
--------------------------------METVYVFKNGYLRKKNATLFIEPKDKD-
-EKPVYIPLKNVSSLMVFS-EVELNKKTLELFSKAQTPVFFYSYYGDYIGCFYPVEE-NK
TGEVLLLQFKHFEDLERRIFIAKEILLATAENLVRVLEDY----LENF-SSLDESINYIQ
KLKDSYHRQNTIASLMAIEGNIKKCYYKALGEILSRKD---FKFEERVVRP-PKDEINAM
LSFGYSVLYNVVLAEIFKTSLEPSISFLHEPNKRKHSLQFDIAEIFKPIIVDKAILTLVN
KGMI-KKEHFR------EVEGGVYLNNDGKKILLEEIEERLERTR---KN-EHGQNLSYR
TLIRYECYKLIRHLKGEG-TYSAFRL------------
>Pseudothermotoga hypogea DSM 11164 = NBRC 106472, cas1-2
------------------------------------------------------------
------------------------------------------------------------
------------------------------------------------------------
------------------------------------------------------------
------------------------------------------------------------
-------------------------------MAEPIYIFSDGILKRKENTILLETKDG--
---KRHIPVENVSEINIFS-EVDLNKRLLEFLTEKQIIVHFFNHFGYYVGSYYPREF-LN
SGLVILKQAEHYLNSEKRLLLARMFVKGALCNIINTLKKY-----NDDDQ-FAERIQSIR
NHVENLILCSEVNQLMALEGNAREIYYSCFDRMIKSEH---FQFGSRTKRP-PENELNAL
MSFANSLLYTTVLSQIYRTHLDPRIGYLHSTNNRRFTLNLDIAEIFKPVLVDRMILTLVN
RKQI-KPTDFH------QIAGGISMKESAKKLLVQTFEERLQDTI---HHAKLKRQVSYR
SLIRMEAYKIEKHILEDE-EYEPYLG------------
>Pseudothermotoga hypogea DSM 11164 = NBRC 106472，cas1-3
MTLRPYYIFSSGRIMRRENTIYVENEKGEKKALPIEEVESLHIFGEVEMNTKFLNFLSQH
GKPIHFYNYYGFYSGSFVPRSKNISGELLVKQVEYYLDNEKRLYLAKAFVEGATFHMLRN
LRNYDGTEEFVRIISEEQAKSFEAKTVPELMGCEGRAREAYYQAFNTITSGRLAMNKREK
RRPQRIPSTLFPLVTPLCTRL----YSRKYTKPSSTQRVTCTSQGKGDFHATFLRYSSLS
IRSFSSTTACSKKRISKMNSIFVTHHLEKRSFRNSRKSLKPPLNTESKGASPIGPLFVSS
VTSLDIYYKTNSTNLRRGGXXXXXXXXXXXXMAEPVYIFSDGTLKRKENTIMLETQSG--
---KKHIPVENVSEIKIFG-EVDINKRLLEFLTQKNIIVHFFNRYGYYVGSYYPREF-LN
SGMIILRQAEFYLNSVKRLELARLFVEGSLKNIINTIKKY-----NENGR-FSNTINAIE
SHIKNLKQCISVEQLMALEGNAREIYYHCFDNFVKSGD---FHFEDRSKRP-PQNELNAL
VSFGNSLLYTTTLSEIYKTHLDPRIGFLHTTNDRRFTLNLDISEIFKPIIVDRLIFTLIN
RKQI-KKSDFH------EITGGISLKENARRTFVQSFEEKLKDTI---YHSGLKRKVSFR
TLIRTEAYKIEKHILEDE-PYSPYLG------------
>Thermus oshimai JL-2, cas1e
------------------------------------------------------------
------------------------------------------------------------
------------------------------------------------------------
------------------------------------------------------------
------------------------------------------------------------
----------MPPVP----NTRNLKELPKFRDGLSYLYVEHAFIEQEAQGIGVYDREGL-
----TLVPVAALGVLFLGP-GTRITHAAVRALAGNGCTVCWVGE-GLARFYAQGLGD-TR
SALRLQRQARAWADPRLHLEVVYRLYAKRFS-----------------------------
---DPLPRDLSLEQVRGLEGVRVRSAYTRWSQETGVPW---HGRSYDRRNWAASDPVNRA
LSAGAAYFYGLAHAAIVSAGFSPSLGFIHTG--KLLSFVYDLADLYKTEYLIPAAFLTVA
ESDLEVERRVRRALR--ERIEAGKLLERMVDDLLDLFSGLGLPEE---EDPIEEDPT---
--RPGGLWDPE-GEVEGGVAYGGDDPGEGTEES-----
>Thermoanaerobacter mathranii subsp. mathranii str. A3, cas1b-1
------------------------------------------------------------
------------------------------------------------------------
------------------------------------------------------------
------------------------------------------------------------
------------------------------------------------------------
-------------------------------MQKSLYLTSNGRLRRHENTLYFETE----
VEKR-SIDIENVEQIHIFG-EVDLNTKALNYISQYGIVLHFYNYYGFYAGSFLPRKK-NV
SGDVVVRQALHYLDREKRLFLAYCFVESAVYHMMRNLR--------ERKEAEAFLIAIED
EWEKGRFNISSIAELMGLEGRIRNIYYQSFNWFLPED----FVMEKREKRP-PTNPINAL
ISFGNSLIYSHTLSQIYQTQLDPTISFLHEPSEKRFSLSLDISEIFKPLIVDTVIFKLLN
NSKL-TLEHFD------EDLNYCYLNHEGRKIFLKELQNKLETTV---RHRQLNRNVSYK
SFIRLECYKLIKHFIGDQ-VYSPLKAWW----------
>Thermoanaerobacter mathranii subsp. mathranii str. A3, cas1b-2
------------------------------------------------------------
------------------------------------------------------------
------------------------------------------------------------
------------------------------------------------------------
------------------------------------------------------------
-------------------------------MKKTIYIFSDGELKRKDNTLFFEGENG--
---RKFIPVENTCEIMIFG-EVTLNKRFLEFLTQSEIILHFFNHYGYYVGSYYPREH-LN
SGYMILKQAEHYNDESKRLYLAQKFVEGAYKNIRQVLKYY----SNRGKN-LEDAIYSIE
KLGESVDSTSTINELMAIEGNIREYYYRTFDEIIQNPD---FKFDFRSKRP-PQNFLNTL
ISFGNSLMYTVALGEIYKTHLDPRIGFLHATNFRRFSLNLDVSEIFKPIIVDRTIFTLLS
KKMV-TKEDFE------EDAEGLLLKEKGKKVFVQEFEDKLATTI---KHRTLSHNVSYR
RLIRLELYKLEKHLIEEE-QYKPFIAQW----------
>Thermomicrobium roseum DSM 5159,cas1b
------------------------------------------------------------
------------------------------------------------------------
------------------------------------------------------------
------------------------------------------------------------
------------------------------------------------------------
-------------------------------MTKPIYVFSSGRLARHQNTIVLETEEG--
---KRFLPVEQVSELYVFG-EVDLNKRFLEFIAREGVLLHFFNRYGFYTGTFYPREY-LS
SGALILRQVEHYLDQAKRLTLARAFVHGALRNIRTVLLYY----RRRGVD-VQAAVEIIE
RARAGIEEAGTTAELMALEGQAREAYYAVWPAIIEAE----FPFGPRTRRP-PRDETNAL
ISFGNSLLYTAVLAQIYQTHLDPRIGYLHETNFRRHTLNLDVAEIFKPVLVDRLIFRLVN
RGQL-QRRHFV------TGAEGVFLDDDGRKLVVEAWEQTLQETY---RHPSLNRSVSYR
TTLRLELYKLEKHLLGEQ-AYVPFALRG----------
>Thermovibrio ammonificans HB-1, cas1-1
------------------------------------------------------------
------------------------------------------------------------
------------------------------------------------------------
------------------------------------------------------------
------------------------------------------------------------
-------------------------------MKRPIVVASYGAEVSKRANRLLVSVNGR-
---NKPVPLGVIELLILFP-GVSITSSAIRFLSHHNRPVIFVNGFGKVVSVSLPEHFGSS
TVNLRAAQYRLFPEEAFANALIRELLLKKCNQLKEVIPDIS---------------EKIT
EVEEKIPVADTLNTLLGLDGTLGKLMYGYYSQKDLG----EFSFKSREYYP-PPDPVNAV
LSLAFSYFYNLITANVIGSGFDPYMGFFHRRRGTHASLASDVIEIVRPKIAN-FVFELFE
TKIFKKEDFEQ-------TIRGITLREDKLKFLLLLLTEFQRKKK---VLNTAN------
----SFIKKLKEKLV-----------------------
>Thermovibrio ammonificans HB-1, cas1-2
------------------------------------------------------------
------------------------------------------------------------
------------------------------------------------------------
------------------------------------------------------------
------------------------------------------------------------
--------------------------------MERAFIFSSGRLKRKDNTLLFEGK----
DGKRRYLPADTLRELLLFG-EVELNLRLLNFLSQKGILLHTFNRYGFYTGSYLPRRV-RV
SGFLTVKQAEHYLNPDSRLFLAASFVDGAAYHIGRNLK---------KRGIE---EPKLH
ELQSRIYSAATVPALMQVEGKIRELYYGHLNSLFKG-----LKLGRRERRP-PSNPVNAL
ISFGNSLMYSTVLTEIYQTHLDPSISFLHEPSTGRYSLSLDIAEIFKPLIVDPLILRLVN
KRVL-TEKDFD------SGVNYALLSEA--------------------------------
--------------------------------------
>Caldanaerobacter subterraneus subsp. tengcongensis MB4, cas1b
------------------------------------------------------------
------------------------------------------------------------
------------------------------------------------------------
------------------------------------------------------------
------------------------------------------------------------
-------------------------------MQKTLYLFANGKLYRKDNTICVEGEKE--
---KKYFPVESVRDIYVFG-EVDLNKKFIEFAEEKEIILHFFGYYGNYVGSFYPREH-YN
SGYIILKQAEHYLDSARRLDLARRFVQGAVANMTQVLKYY----QNRGRD-LEDYLHAIS
ALEASLLSVSSIEELMALEGNIRRYYYESFNTILDDTP---FVLKNRNKRP-PTDPLNAL
ISFGNSLVYTKILTEIYKTHLDPRIGYLHTTNFRRFTLNLDVAEIFKPIYADRVLFTLLK
KNII-KEDDFE------TQGEISLLKERGRRLYVQEFEGKLQTTF---YHRRLKRNVSYQ
TLMRLELYKLEKHLIGEE-LYEPFVSRW----------
>Thermococcus litoralis DSM 5473, cas1b
------------------------------------------------------------
------------------------------------------------------------
------------------------------------------------------------
------------------------------------------------------------
------------------------------------------------------------
------------------------------MRKKSITLLSDGALTRRENTLYFENA----
-QGKKPLAVEGIYDIYIYG-HVNISSQALHFLAQKGIAVHFFNYYGHYDGSFYPRES-LH
SGDLLIKQAEHYLNKEKRLKLAKLFVTGSAKNMELNLK---------RWKINASFGELLK
ELES----ARKITEVMNVEARIRQEYYNLWDEVLPDG----FKIVRRTRRP-PENEMNAL
ISFLNSRLYATIVSELYNTQLAPTVSYLHEPSERRFSLALDLSEIFKPIIADRIANRLVK
QGII-KEGHFR------EELNGVLLTKEGMKTVLKAYNEELGKSV---KHPGLKKNVTKQ
RLIRLEAYKLIKHLVGIK-DYEPLVAWF----------
>Thermotoga maritima strain Tma200, cas1b
------------------------------------------------------------
------------------------------------------------------------
------------------------------------------------------------
------------------------------------------------------------
------------------------------------------------------------
--------------------------------MESVYLFSSGTLKRKANTICLETESG--
---RKYIPVENVMDIKVFG-EVDLNKRFLEFLSQKRIPIHFFNREGYYVGTFYPREY-LN
SGFLILKQAEHYINQEKRMLIAREIVSRSFQNMVDFLKKR----KVR--------ADSLT
RYKKKAEEASNVSELMGIEGNAREEYYSMIDSLVSDER---FRIEKRTRRP-PKNFANTL
ISFGNSLLYTTVLSLIYQTHLDPRIGYLHETNFRRFSLNLDIAELFKPAVVDRLFLNLVN
TRQI-NEKHFD------EISEGLMLNDEGKSLFVKNYEQALRETV---FHKKLNRYVSMR
SLIKMELHKLEKHLIGEQ-VFGSEE-------------
>Thermotoga maritima strain Tma100, cas1b
------------------------------------------------------------
------------------------------------------------------------
------------------------------------------------------------
------------------------------------------------------------
------------------------------------------------------------
--------------------------------MESVYLFSSGTLKRKANTICLETESG--
---RKYIPVENVMDIKVFG-EVDLNKRFLEFLSQKRIPIHFFNREGYYVGTFYPREY-LN
SGFLILKQAEHYINQEKRMLIAREIVSRSFQNMVDFLKKR----KVR--------ADSLT
RYKKKAEEASNVSELMGIEGNAREEYYSMIDSLVSDER---FRIEKRTRRP-PKNFANTL
ISFGNSLLYTTVLSLIYQTHLDPRIGYLHETNFRRFSLNLDIAELFKPAVVDRLFLNLVN
TRQI-NEKHFD------EISEGLMLNDEGKSLFVKNYEQALRETV---FHKKLNRYVSMR
SLIKMELHKLEKHLIGEQ-VFGSEE-------------
>Thermotoga maritima MSB8, TM1797
------------------------------------------------------------
------------------------------------------------------------
------------------------------------------------------------
------------------------------------------------------------
------------------------------------------------------------
--------------------------------MESVYLFSSGTLKRKANTICLETESG--
---RKYIPVENVMDIKVFG-EVDLNKRFLEFLSQKRIPIHFFNREGYYVGTFYPREY-LN
SGFLILKQAEHYINQEKRMLIAREIVSRSFQNMVDFLKKR----KVR--------ADSLT
RYKKKAEEASNVSELMGIEGNAREEYYSMIDSLVSDER---FRIEKRTRRP-PKNFANTL
ISFGNSLLYTTVLSLIYQTHLDPRIGYLHETNFRRFSLNLDIAELFKPAVVDRLFLNLVN
TRQI-NEKHFD------EISEGLMLNDEGKSLFVKNYEQALRETV---FHKKLNRYVSMR
SLIKMELHKLEKHLIGEQ-VFGSEE-------------
>Thermotoga sp. RQ2, cas1b
------------------------------------------------------------
------------------------------------------------------------
------------------------------------------------------------
------------------------------------------------------------
------------------------------------------------------------
--------------------------------MESVYLFSSGTLKRKANTICLESEAG--
---RKYIPVENVMDIKVFG-EVDLNKRFLEFLSQKRIPIHFFNREGYYVGTFYPREY-LN
SGFLILKQAEHYINQEKRMLIAREIVSRSIQNMIDFLKKR----KVQ--------ADSLT
RYKKKAEEASNVSELMGIEGNAREGYYSIMDNLVSDER---FRIEKRTRRP-PKNFANTL
ISFGNSLLYTTVLSLIYQTHLDPRIGYLHETNFRRFSLNLDIAELFKPAVVDRLFLNLVN
TRQI-NERHFD------EISEGLMLNDQGKSLFIKNYEQILRETV---FHKKLNRYVSMR
SLIKMELHKLEKHLIGEQ-VFGSEE-------------
>Thermotoga sp. RQ7, cas1b
------------------------------------------------------------
------------------------------------------------------------
------------------------------------------------------------
------------------------------------------------------------
------------------------------------------------------------
-------------------------------MGKNYYVFSSGRVKRHENTILIEYQ-KAG
MQQRKFIPVENIDQIFFLG-EVDLNSKFLDFAAKNNIVLHFFNYYGYYTGSFYPREK-FI
SGELLVRQVEHYLDSEKRLTLARKFVEGAVHNFKRNIE---------KRGFD-ITDKISE
YLER-TKYAKTIPELMSCEAHARKLYYSTWEEITG------WPFEERSMQP-PLNELNAL
ISFGNSLTYSIVLKELYFTHLNPTISYLHEPGTKRFSLALDIAEIFKPIFVDRIIFKLIN
LKKIDREKHFL------QEARGVFLNEEGRRLFIEEFENMLQQTI---LHRKLKRKIKYQ
SLIRLEAYKIIKHLLGED-EYRPLKVWW----------
>Pseudothermotoga thermarum DSM 5069, cas1-1
------------------------------------------------------------
------------------------------------------------------------
------------------------------------------------------------
------------------------------------------------------------
------------------------------------------------------------
------------------------------MAKKTLYIFASGRLQRKDNTICAETEEG--
---KKYFPVESVRDIFIMG-EVDLNKKFLEFLEEKEIVAHFFGYYGNYVGTFYPREH-NN
SGYMIVKQVEHYLNPSLRLKLARKFVEGSLENMLQVLKYY----EKRKKN-LEEYCEKVS
SLLRTLENCNSIEELMAIEGNARRCYYESFNVILEDTP---FSLAKREKRP-ATDPINAL
ISYGNSLVYMKLLTEIYMTHLDPRIGYLHTTNFRSFTLNLDVAEIFKPILADRTLFSILG
KRMI-DEEGFE------YKGEMCILKEKTAKKYVQEFEEKLSTTL---YHRELKRNISYQ
NLMRMELYKLEKHLMGEK-EYEPFVSRW----------
>Pseudothermotoga thermarum DSM 5069, cas1-2
------------------------------------------------------------
------------------------------------------------------------
------------------------------------------------------------
------------------------------------------------------------
------------------------------------------------------------
--------------------------------MEPVYIFSSGFLRRKNETLVLETEQG--
---SKYIPVENVSEIKIFG-EVDINKRALEFLTEKSIVVHFFNYYGYYVGTFYPREH-LN
SGYVILKQAEFYLNPAKRLNLAKKFVFGAIKNAINVLKSR-----NEN---LESEIKKIQ
EHLSLIDKCDSIEQLMAIEGNVKEIYYSCFDKILQGSD---FVFERRTRQP-PENELNAM
ISFGNSLLYTSVLSEIYKTHLDPRIGYLHTTNNRRFTLNLDVAEIFKPVIVDRLIFALVN
RKQI-KKNDFE------PIVNGLVLKEKARQTFIRAFEDRLKETV---YHRSLKRNVSYR
SLIRMEIYKIEKHLMEDE-EYKPYIFEG----------
>Thermodesulfobacterium geofontis OPF15, cas1
------------------------------------------------------------
------------------------------------------------------------
------------------------------------------------------------
------------------------------------------------------------
------------------------------------------------------------
-------------------------------MKQTIIIYSNYVEVSRKGGRLYIETPKT-
---KCSIPLSNIDGILIFG-KSYLTSEAISLCMKKQIPIILFTIYGKIKGQILPPAN-SE
TTNKRIKQFGLYF--FKRFEIAKYLIKRKYNEIERTFN------------------VELW
ELKPKIDEVTDYTSLLGIEGIATKVMFQKFESMIKDTE---FKFWDRNYRP-PKDEVNAL
LSFIYTLGYNLATGIIVLKGFDPFISFLHFKRGKHAAFASDLMEIIRPKLTL-FSAELIT
KNKIIKEDFVK-------ENNYFYLKKQAIYKILEEFN----------------------
-QLKEELITSMKKFLTDLENFDF---------------
>Thermotoga neapolitana DSM 4359, cas1b
------------------------------------------------------------
------------------------------------------------------------
------------------------------------------------------------
------------------------------------------------------------
------------------------------------------------------------
-------------------------------MGKNYYVFSSGRVKRHENTILIEYQ-KAG
MQQRKFIPVENIDQIFFLG-EVDLNSKFLDFAAKNNIVLHFFNYYGYYTGSFYPREK-FI
SGELLVRQVEHYLDSEKRLTLARKFVEGAVHNFKRNIE---------KRGFD-ITDKISE
YLER-TKYAKTIPELMSCEAHARKLYYSTWEEITG------WPFEERSMQP-PLNELNAL
ISFGNSLTYSIVLKELYFTHLNPTISYLHEPGTKRFSLALDIAEIFKPIFVDRIIFKLIN
LKKIDREKHFL------QEARGVFLNEEGRRLFIEEFENMLQQTI---LHRKLKRKIKYQ
SLIRLEAYKIIKHLLGED-EYRPLKVWW----------
>Thermofilum adornatus, cas1
------------------------------------------------------------
------------------------------------------------------------
------------------------------------------------------------
------------------------------------------------------------
------------------------------------------------------------
--------------------------------MKTLILKGYGTTLRTRKGLLVVENKDR-
---RQELSPGDIDQVLILSGGVSVTSRAVRLLVSHGVDIVFLDQRGYPVGRIYPPFI--N
KTVQTRRAQYEAYNSQKRWDIVYSFLYAKIKNQAGLLRYFAK--SREEPRLREGALEIEM
QLDKLPLALGDPQRVINFEAQLARIYWGFVVELVPS------DVHFDGRDPEALDPFNVS
LNYLYAVLYSDCWKGLVLAGLDPYAGFLHADRSGKESLVYDYSEMFKQVAVDRLLIKMFF
SGWR-------------PDIDNGLLSRSSRSALLQGYKDSMQARAR----TSDGEAATLE
QFVKTYAVKLASFVRGEVPGYRGFIAQW----------
>Thermus sp. CCB_US3_UF1, cas1b
------------------------------------------------------------
------------------------------------------------------------
------------------------------------------------------------
------------------------------------------------------------
------------------------------------------------------------
-------------------------------MPKPVYIFSSGRLSRLANTLVLETEDR--
---KRHLPVEQVSELYLFG-EVDLNKRFLEFAAQKGILLHFFNRFGYYVGSFYPREH-LL
SGYLTLRQAQHYLDANRRLNLARRFVEGGLENIRRLLRKE----EAKGKR-VSDALDTIG
EILSQVKGAQHVGELMALEGRARESYYAVWDELLGEE----WSLE-RNRRP-PKDPVNAL
VSFGNTLLYTAILAQIYQTHLDPRIGFLHEANYRRHSLNLDVAEVFKPVLVDRMIFRLIR
RGQI-KTGHFL------REGQGVFLSEAGKRLVVEEWENSLQATY---RHLSLKRSVSYR
TTLRLELYKLEKHLIEEN-PYIPYRFR-----------
>Thermus sp. CCB_US3_UF1, cas1
------------------------------------------------------------
------------------------------------------------------------
------------------------------------------------------------
------------------------------------------------------------
------------------------------------------------------------
---------------------------------MTLHLTRQGATLRLKQGRLLLEQEGT-
--IWLSLPARQVRRVAVWG-NVRLSTPAWVFLLRQGSPVLFLSLEGFLHGVAGAFP--DP
HPQHLRAQFS-----AQPLPLARAFVLGKLRSALAFLQRY---------ELPEAPACAQA
LAQAEAAP--DLDRLRGAEGQGSRAYFAGLARLLSP-----FGFEGRNRRP-PQDPVNAA
LSYGYALLLGRALLSVRLAGLHPEVGFLHAEGRRSPALALDLMEEFRVPVVDAVVVSAFR
RGQLALAHAER-------RDGGVYLNEEGRRVLIGLLEERFLQEA---THPLG-FRKPLG
ELLEVQASRLLGALLG-REAYSPFYLKG----------
