# Supplementary material for: Comparison of Structural Features of CRISPR-Cas Systems in Thermophilic Bacteria
Source: Microorganisms. 2023 Sep 10;11(9):2275. doi: 10.3390/microorganisms11092275 (PMC10536717; doi:10.3390/microorganisms11092275)
Supplement: Supplementary file 1 [file microorganisms-11-02275-s001.zip › cas2aabd.fas]

>Thermomonospora curvata DSM 43183 cas2-1
------------MATMTVIATTAIP------------------DHLRGALTRW-MIEPAP
GLYVG-TLSARVRTELWTAVSASIGDGA----AVLLHPDA--NEQGF-------------
--TLHTAGRRRRTPIDFDGLTLIALNPAEPDNESVNP-----------------------
------------------------------------------------------------
------
>Thermomonospora curvata DSM 43183 cas2-2
---------------MTIIILTRCP------------------TGLRGFLTRW-LMEISP
GVFIG-GPSARIREVLWREVRQYSGTGR----ALLAYTTD--NEQGF-------------
--TFETWD-HKWHPIDYEGITLIRRPKTQPTISATPP-PTGWSKAAKRRRYGKR------
------------------------------------------------------------
------
>Thermobacillus composti KWC4
---------------MFAVLVYDVG--------------EKRVARALKTCRKY-LTWVQN
SVFEG-EISEVNLKKLKAELKRVMDEDE---DSVIIYTWR--VQRYS-------------
--SRDILGVEKG----N-IDLFI-------------------------------------
------------------------------------------------------------
------
>Thermobifida fusca YX
------------MAKLVMIATTAVP------------------NHVRGALSRW-MIEPVA
GVYVG-TMSARVRDELWSAVSASVGDGA----ALCVHPDD--NEQGF-------------
--TVRTAGERRRAIVDFDGLQLVQLSASEGAEQEMPPIPEGW------------------
------------------------------------------------------------
------
>Thermodesulfobium narugense DSM 14796 
---------------MFIILYYDVN--------------EKRCSKMLKKCRAY-LQWVQN
SVFEG-NLTESQLKRLISDLAKIINEEEG--DSLIIYKFE--SQRYT-------------
--DRIVVGKDKK----T-DINFI-------------------------------------
------------------------------------------------------------
------
>Thermoanaerobacterium saccharolyticum JW/SL-YS485
---------------MFIILVYDVN--------------EKRVNKVLKTCRKY-LNWVQN
SVLEG-EISDANFKKLKSEISRIINKDE---DSVIIYILR--TTKYS-------------
--DREIIGLEKG----G-ESLFV-------------------------------------
------------------------------------------------------------
------
>Thermosynechococcus sp. NK55
----------MAESKNWYLICYDIR-------------DPKRWRQVYKQLEGY-GERLQF
SIFRC-RLTPREREKLRWQLEKVLTEED---DLLIVGL----CNQCI-------------
--ERVRACNRSGAWPVSQQNFKIF------------------------------------
------------------------------------------------------------
------
>Thermoanaerobacter brockii subsp. finnii Ako-1
---------------MFLILVYDVN--------------EKRVNKVLKTCRKY-LHWVQN
SVLEG-EISEANLKKLKIELSRIIDKDE---DSVIFYILR--TTKYS-------------
--EREILGLRKG----G-EDIII-------------------------------------
------------------------------------------------------------
------
>Thermotoga caldifontis AZM44c09
----------MNDHREAYIVTYDVS-------------QDKLRNKVEKIMKEY-GVRVQY
SCFYC-PIEKKILLQILMRLEKIIDKKT---DSVIAVP----LEKDW-------------
--EKYVIGTLRNDPNFEIKRVV--------------------------------------
------------------------------------------------------------
------
>Thermotoga profunda AZM34c06,cas2-1
---------------MYLILTYDIE--------------QERVAKVLKICRKY-LNWVQN
SVLEG-EITTAKLEKLKLELQKTIEKSK---DSVRFYILK--DKSLI-------------
--DLQLLGQEKG----L-TNIIY-------------------------------------
------------------------------------------------------------
------
>Thermotoga profunda AZM34c06,cas2-2
---------------MFFVISYDVV-------------DDKRRKHLSDYLESY-GVRVQY
SVFET-ELNQSQLNQLIKGIKKRIKADE---DTVRVYP----IAKDLR------------
--EMIITIGTNKGQFYDKDVLIV-------------------------------------
------------------------------------------------------------
------
>Thermoanaerobacterium thermosaccharolyticum DSM 571
---------------MFVILVYDVN--------------EKRVNKVLKTCRKY-LNWVQN
SVLEG-DISDANFRKLKSEISRIINKDE---DSVIVYILR--TTKYS-------------
--DREILGLEKG----G-ESLFI-------------------------------------
------------------------------------------------------------
------
>Thermoanaerobacterium xylanolyticum LX-11, cas2-1
---------------MFIILVYDVN--------------EKRVNKVLKTCRKY-LNWVQN
SVLEG-EISDANFRKLKSEISRIINKDE---DSVIIYILR--TTKYS-------------
--DREIIGLEKG----G-ESLFV-------------------------------------
------------------------------------------------------------
------
>Thermoanaerobacterium xylanolyticum LX-11, cas2-2
---------------MYVLIVYDVD--------------EKKVAKVNKYLKTY-LNWVQN
SVFEG-ELTEAQLNRIMLWFKGHLDLES---DSVLIYTAS--SQKWL-------------
--SKRIIGIEKN----STDNIL--------------------------------------
------------------------------------------------------------
------
>Thermoanaerobacter sp. X513
---------------MFLILVYDVN--------------EKRVNKVLKTCRKY-LHWVQN
SVLEG-EISEANLKKLKIELSRIIDKDE---DSVIFYILR--TTKYS-------------
--EREILGLRKG----G-EDIII-------------------------------------
------------------------------------------------------------
------
>Thermoanaerobacter sp. X514
---------------MFLILVYDVN--------------EKRVNKVLKTCRKY-LHWVQN
SVLEG-EISEANLKKLKIELSRIIDKDE---DSVIFYILR--TTKYS-------------
--EREILGLRKG----G-EDIII-------------------------------------
------------------------------------------------------------
------
>Thermoanaerobacter kivui strain DSM 2030
---------------MYVLIVYDVE--------------EKRVAKVNKFLKTY-LNWVQN
SVFEG-ELTEAQLNRIVLWFKGHLDLEC---DSVLIYTAS--SEKWL-------------
--SKRVIGVEKN----STDNIL--------------------------------------
------------------------------------------------------------
------
>Thermoanaerobacter pseudethanolicus ATCC 33223
---------------MFLILVYDVN--------------EKRVNKVLKTCRKY-LHWVQN
SVLEG-EISEANLKKLKIELSRIIDKDE---DSVIFYILR--TTKYS-------------
--EREILGLRKG----G-EDIII-------------------------------------
------------------------------------------------------------
------
>Thermodesulfovibrio yellowstonii DSM 11347, cas2-1
-------------MRVLYIIAYDIT-------------DARRLGQIRYFLKGY-STGGQK
SVYEC-FLEREELKFIISKIKRLINPNE---DRVHIFR----IDGRS-------------
--KVITLGIA--VPPIDPEYFYIG------------------------------------
------------------------------------------------------------
------
>Thermodesulfovibrio yellowstonii DSM 11347, cas2-2
---------------MRVILVYDIN--------------EKRVAKVLKTCRKY-LHWVQN
SVFEG-EISEAKLEKLKIELKKIINPEE---DSIIIYTFR--SEWYT-------------
--RREIIGIERG----G-EEIII-------------------------------------
------------------------------------------------------------
------
>Thermodesulfovibrio yellowstonii DSM 11347, cas2-3
-------------MRLPYLVCYDIS-------------DEGRLNRVYRFMKGK-GFHIQY
SVFYC-ILTDVELKEMKAEILKLIHSRY---DDVRIYP----LPNNS-------------
--LVAVLGVG-DRIPDGVEVFY--------------------------------------
------------------------------------------------------------
------
>Thermotoga petrophila RKU-1
---------------MRVILVYDISTETKE--------GVKRLNRVRKIARRY-LDHVQK
SVFEG-ELTEGEIEKLKFELQCIIDNDE---DFVIIYKMP--PSIMI-------------
--ERDILTNTND----P-TSNFI-------------------------------------
------------------------------------------------------------
------
>Thermus scotoductus SA-01
---------------MVVMILERVP------------------RSLRGELTRW-LVEVDT
GVFVG-RVSAAVRELLWEKVVEKAGEGR----CAMAWRTN--NEQGF-------------
--ALRLHGYQDRVLRDFDGIVLVAVRNAEAMRKADKLNGIARFARGDLDS----------
------------------------------------------------------------
------
>Pseudothermotoga elfii DSM 9442 = NBRC 107921, cas2-1
---------------MWNFQKNLVF---------------LATNLFRPLLKKHFLKPLNR
ILIDG--VYAGIFLVLCFQNNNLLNAMRFSQEHRILFKVM--SWRFL-------------
--PMDLIA----------------------------------------------------
------------------------------------------------------------
------
>Pseudothermotoga elfii DSM 9442 = NBRC 107921, cas2-2
------------------------------------------MARVLKVCRKY-LNWVQN
SVLEG-EITIAKFEKLKLELERSIDKSE---DSVRIYILK--NKSFF-------------
--DLKTLGNEKG----T-VDIIY-------------------------------------
------------------------------------------------------------
------
>Thermoanaerobacter wiegelii Rt8.B1
---------------MFLILVYDVN--------------EKRVNKVLKTCRKY-LHWVQN
SVLEG-EISEANLKKLKIELSRIIDKDE---DSVIFYILR--TTKYS-------------
--EREILGLRKG----G-EDIII-------------------------------------
------------------------------------------------------------
------
>Thermosediminibacter oceani DSM 16646
---------------MFIILVYDVG--------------EKRVAKVLKICRKY-LTWVQN
SVFEG-EITESAYKKLKLELKRAIVEDE---DSVIFYILR--TIKYS-------------
--DREMLGRKKG----G-EEIFL-------------------------------------
------------------------------------------------------------
------
>Thermovirga lienii DSM 17291, cas2-1
---------------MFVIMVYDVG--------------EKRVAKMLKTGRKY-LSWVQN
SVLEG-ELSPGLFAKLKADVLKVMDKEQ---DSVIFYTWR--VERYS-------------
--TREILGVERG----A-SGPFI-------------------------------------
------------------------------------------------------------
------
>Thermovirga lienii DSM 17291, cas2-2
---------------MFRVLVYDVS--------------QKKVYKVRRYLADK-MFWVQN
STFEG-YLTEEQKLVVMESLGKILDPEE---DSIMIFSTE--SEYAW-------------
--KKMILGVDKS----CISYLLKYGGGEKDEEQEGN------------------------
------------------------------------------------------------
------
>Thermovirga lienii DSM 17291, cas2-3
---------MRNKKEINTFIIYDVG--------------QKRVPKVHKVLCSY-MFWEQN
SVFSG-NISKGMLKKILYKLDVIIDTKC---DCVYCYSLR--YPYTL-------------
--QVERWGKYST----RYSEIVRL------------------------------------
------------------------------------------------------------
------
>Thermoanaerobacter italicus Ab9
---------------MFLILVYDVN--------------EKRVNKVLKTCRKY-LHWVQN
SVLEG-EISEANYKKLKLELGRIIDKEE---DSVIFYILR--TTKYS-------------
--EREILGLRKG----G-EDIII-------------------------------------
------------------------------------------------------------
------
>Thermodesulfobacterium commune DSM 2178
---------------MYVILVYDIN--------------EKRVQKVLKICRKF-LHWVQN
SVFEG-EITEAKLFKLKQQLNHVIDPEE---DSVVIYTFL--TEKYS-------------
--RREILGKNKA----V-TDVII-------------------------------------
------------------------------------------------------------
------
>Thermodesulfatator indicus DSM 15286, cas2-1
---------------MFVILVYDAG--------------EKRVQKFHKACKKF-LHWVQL
SVFEG-ELSKAQLEQLKFELKALMKPEE---DSVIIYTFR--TRHYF-------------
--SREVMGKKKG----DPDSIFV-------------------------------------
------------------------------------------------------------
------
>Thermodesulfatator indicus DSM 15286, cas2-2
------------MKATHYLVSYDIA-------------DDKRLRKVARIMEDF-GERVLY
SVFEC-HLTPVQLEALRRSVEPILDPLE---DSVRYYPICERCEKHI-------------
--EHLGRDKK----FLRRKEFEIL------------------------------------
------------------------------------------------------------
------
>Thermodesulfatator indicus DSM 15286, cas2-3
-----------MAKRQFYIVSYDIS-------------DEKRLREIHKFMKDF-GEWKQK
SVFEC-WLTPEAYENMKAGLKKLFKPRE---DRVRIYR----LCKTC-------------
--RERAFSYGWGELPEEFEEDVIL------------------------------------
------------------------------------------------------------
------
>Thermosipho africanus TCF52B, cas2-1
MI-----------YLKYLLLVYDVN--------------EKRVNKIHRILKKY-LVWQQN
STFEG-YLSQSNIKKLFYEVKNKINEEE---DSVVVYFFN--SNKVF-------------
--RKVIDGKDKC----IFNNKFI-------------------------------------
------------------------------------------------------------
------
>Thermosipho africanus TCF52B, cas2-2
---------------MFVILVYDIG--------------EKRVNKVLKKCRQY-LTWVQN
SVFEG-EITKGGLKKLKMELGRIIEKKE---DSVIIYAFE--NTRYS-------------
--NREIIGLEKN----S-LGIIF-------------------------------------
------------------------------------------------------------
------
>Thermosipho africanus TCF52B, cas2-3
---------------MFVILYYDVN--------------VKRVSKMLKVCRKY-LTWVQN
SVFEG-EISYSNLESLKSEIKKIVKDE----DSVVIYVFN--QMLYS-------------
--KREVLGKDKK----E-ETKFL-------------------------------------
------------------------------------------------------------
------
>Thermosipho melanesiensis BI429, cas2-1
---------------MYVIMVYDVN--------------KKRVQKVLKTARKY-LKWVQK
SVFEG-KITEKNLKKLRDQLLELINQEE---DSIYWYIME--PEFKP-------------
--YRKILGKSE-----NISNLI--------------------------------------
------------------------------------------------------------
------
>Thermosipho melanesiensis BI429, cas2-2
MR-----------SIKYILVVYDVN--------------EKRINKVHKVLKKY-IIWQQN
STFEG-NVTQANIKRMIYELNKKINSKE---DSILIYFFN--SKTVI-------------
--RKEVDGIEKW----NVSSNFI-------------------------------------
------------------------------------------------------------
------
>Thermosipho melanesiensis BI429, cas2-3
---------------MFVILYYDVN--------------KKRVSKMLKTCRKY-LTWVQN
SVFEG-EISISNLERLKIELENIIKDE----DSVVIYTFK--QMFYS-------------
--KREVLGKDKK----E-ETKFI-------------------------------------
------------------------------------------------------------
------
>Thermosipho melanesiensis strain 431, cas2-1
---------------MYVIMVYDVN--------------KKRVQKVLKTARKY-LKWVQK
SVFEG-KITEKNLKKLRDQLLELINQEE---DSIYWYIME--PEFKP-------------
--YRKILGKSE-----NISNLI--------------------------------------
------------------------------------------------------------
------
>Thermosipho melanesiensis strain 431, cas2-2
MR-----------SIKYILVVYDVN--------------EKRINKVHKVLKKY-IIWQQN
STFEG-NVTQANIKRMIYELNKKINSKE---DSILIYFFN--SKTVI-------------
--RKEVDGIEKW----NVSSNFI-------------------------------------
------------------------------------------------------------
------
>Thermosipho melanesiensis strain 431, cas2-3
---------------MFVILYYDVN--------------KKRVSKMLKTCRKY-LTWVQN
SVFEG-EISISNLERLKIELENIIKDE----DSVVIYTFK--QMFYS-------------
--KREVLGKDKK----E-ETKFI-------------------------------------
------------------------------------------------------------
------
>Thermosipho sp. 1063, cas2-1
-----------MIFMMTYIISYDIK-------------KDKKRNKISKILEEY-GQRLQY
SVFIC-QVPKKELYNILLRMNPIIDKNT---DSILIIP----INLS--------------
--KMEIIGTVKIDILTNNDNYIL-------------------------------------
------------------------------------------------------------
------
>Thermosipho sp. 1063, cas2-2
MKKIIGVLGIGGEFIRYILLTYDVN--------------EKRVSRVHKIVKEY-LVWQQN
STFEG-KITQSNLKQLIGRLKRVIDERK---DSVVIYYFN--SSAVF-------------
--NKEVDGKVKW----IVSNNLL-------------------------------------
------------------------------------------------------------
------
>Thermosipho sp. 1063, cas2-3
---------------MYVIMIYDVN--------------RKRVSKVLRIARKY-LRWVQR
SVFEG-RITEKDFNELRMEIQNIIVENE---DSIYWYILK--KEFVP-------------
--YRHYIGEPKS----TISSII--------------------------------------
------------------------------------------------------------
------
>Thermosipho sp. 1063, cas2-4
---------------MMYVISYDIT-------------NDKRRRKLTKYLESY-GVRVQY
SVFET-ELSREQLSILIRELKKRIDEKE---DTIRIYP----ISKDAR------------
--KSITTLGKDKGSYYKDDFLII-------------------------------------
------------------------------------------------------------
------
>Thermosulfidibacter takaii ABI70S6 
---------------MFVILVYDAG--------------EKRVQKFHKICKKY-LTWVQL
SVFEG-ELTYAQLERLKAELAGIMEEDE---DSVIIYTFR--TQRYF-------------
--KREVLGLSKG----DPENVFL-------------------------------------
------------------------------------------------------------
------
>Pseudothermotoga hypogea DSM 11164 = NBRC 106472, cas2-1
---------------MYVIVTYDIE--------------QERVGKILKVCRKY-LNWVQN
SVFEG-EITQAKFEKLKLELQENIERSR---DSVRFYIIS--DKTLV-------------
--TVEVLGQEKG----S-TSFMY-------------------------------------
------------------------------------------------------------
------
>Pseudothermotoga hypogea DSM 11164 = NBRC 106472, cas2-2
-------------MPYYVIT-YDVS--------------EQRVNKVRKILKKY-FVWVQN
SVFEG-EISLGKLEKCKQELLQVIDQRE---DSIYIYKVH--RLTDL-------------
--DKQVIGVEKE----F-TDNFL-------------------------------------
------------------------------------------------------------
------
>Pseudothermotoga hypogea DSM 11164 = NBRC 106472, cas2-3
---------------MYVIMVYDVN--------------VKRVNKVLKISRKY-LNWTIR
SVLEG-FLTKESYESLKRELLKVIDEKE---DSVYFYLID--TDRQP-------------
--HKIVLGEVRT----DFKFIG--------------------------------------
------------------------------------------------------------
------
>Pseudothermotoga hypogea DSM 11164 = NBRC 106472, cas2-4
MS-------------KYHLVVYDVN--------------EKQVGKVHKILSRY-LFWQQN
STFEG-YLPKSSVKELLRKVRRLLTG-E---DALVVYFLT--SKERL-------------
--RKEVLGIDKS----RTVGKIVV------------------------------------
------------------------------------------------------------
------
>Thermus oshimai JL-2, cas2-1
---------------MVVMILEKVP------------------KSLRGELTRW-LLELDT
GVFVG-RVSATVRDLLWAKVVEKAGDGR----CAMAWRTN--NEQGF-------------
--SLRLHGYQDRALRDFDGIVLVAVRNAEAVRKAEKLKRTQPKLRGDLDKKNLD------
------------------------------------------------------------
------
>Thermus oshimai JL-2, cas2-2
------------MGKRLYAIAYDIP-------------DDTRRVKLATLLKSY-GERVQL
SVFEC-YLDPKLLEDLKARARKVLDLSE---DALRIYP----IAGTV-------------
--EVLGVGP-----VVEEARFAVL------------------------------------
------------------------------------------------------------
------
>Thermomicrobium roseum DSM 5159
---------------MYVIVAYDVG--------------VERVARVLKICRRY-LTWVQN
SLLEG-ELTPAQLRRLQQELERTIDREN---DSVQFYILP--QASVA-------------
--KRVTLGLVKN----Q-PSQVI-------------------------------------
------------------------------------------------------------
------
>Thermoanaerobacter mathranii subsp. mathranii str. A3, cas2-1
---------------MFLILVYDVN--------------EKRVNKVLKTCRKY-LHWVQN
SVLEG-EISEANYKKLKLELGRIIDKEE---DSVIFYILR--TTKYS-------------
--EREILGLRKG----G-EDIII-------------------------------------
------------------------------------------------------------
------
>Thermoanaerobacter mathranii subsp. mathranii str. A3, cas2-2
-------------MRIFVIVTYDIN--------------EKRVNKVRKILKKY-FTWVQN
SVFEG-EITFGKLEKCKRELLSVIKRDE---DSVYFYEME--FKIVC-------------
--NKKVLGQEKN----Y-DSIIL-------------------------------------
------------------------------------------------------------
------
>Thermovibrio ammonificans HB-1，cas2-1
---------------MMYLITYDIS-------------NDKTRTKVADILEKF-GKRVQF
SCFEV-ECTEKELSELFKRIDKLINKQT---DHVIAYP----LT----------------
--KNSLKGETAICGKREEKTPPM-------------------------------------
------------------------------------------------------------
------
>Thermovibrio ammonificans HB-1, cas2-2
-------MREKGRKNSTYVVIYDIFNFEEEYQGAWVSSDYRRRCRIAKELLKY-GVRIQR
SVFEI-EISKTQIPKLKATIQKYCSKRD----KIFIYLLE--DKVKS-------------
--RVKEKGTPFT----PRDIQIL-------------------------------------
------------------------------------------------------------
------
>Thermovibrio ammonificans HB-1, cas2-3
---------------MMYVVVYDIR-------------DNKTRLRVANILEKY-GERVQY
SCFEIGNYSQEIIKKLALILSVRINYDT---DRVFFYP----ISNYCRSYILRFPRKFGE
IYEDLMDWKEELGRLTRRKFFYFLRDTLEMEIKSGKFSKYLLVYDISDNLIRIKFSDILE
EFSERVQLSAFEVPASPNVIARIAVLAMQFAEIDDNLKVYLYPIDKGSEKKIIRIGSSYL
SFRDIL
>Thermoanaerobacter mathranii subsp. mathranii str.HB-1, cas2-4
-------------MRIFVIVTYDIN--------------EKRVNKVRKILKKY-FTWVQN
SVFEG-EITFGKLEKCKRELLSVIKRDE---DSVYFYEME--FKIVC-------------
--NKKVLGQEKN----Y-DSIIL-------------------------------------
------------------------------------------------------------
------
>Thermococcus litoralis DSM 5473
---------------MYVIIVYDVA--------------VERVNKVKKFLRQY-LHWVQN
SVFEG-EITLAEFERIKAGLKEIIDENE---DSIVVYKL----RSMP-------------
--KRETIGVEKN----P-IDDII-------------------------------------
------------------------------------------------------------
------
>Pseudothermotoga lettingae TMO
------------------------------------------MARVLKVCRKY-LNWVQN
SVLEG-EITIAKFEKLKLELERSIDKSE---DSVRIYILK--NKSFF-------------
--DLKTLGNEKG----T-VDIIY-------------------------------------
------------------------------------------------------------
------
>Thermotoga maritima strain Tma200 
---------------MYVIMVYDVN--------------EKRVAKILKIARKY-LKWVQN
SVLEG-ELSPGKYEKLKLEVSRLIDEKE---DSVRFYVMD--SQKVF-------------
--NLETLGVEKG----EDGFIF--------------------------------------
------------------------------------------------------------
------
>Thermotoga maritima strain Tma100 
---------------MYVIMVYDVN--------------EKRVAKILKIARKY-LKWVQN
SVLEG-ELSPGKYEKLKLEVSRLIDEKE---DSVRFYVMD--SQKVF-------------
--NLETLGVEKG----EDGFIF--------------------------------------
------------------------------------------------------------
------
>Thermotoga maritima MSB8
------------------MQ--------------------DRSTSVLGLEPEK--TFSSY
HLNRN--STIVSYSLLNVKILLYSKTQQ---GVLLIFHDVKLRSRFR------------S
FLREETKGFFSS----MDTPVLHTI-----------------------------------
------------------------------------------------------------
------
>Thermotoga sp. RQ2
---------------MYVIMVYDVN--------------EKRVVKILKIARKY-LKWVQN
SVLEG-DLSPGKYEKLKMEISRRIDEKE---DSVRFYVMD--SQKVF-------------
--NLEILGVEKG----EDGFIF--------------------------------------
------------------------------------------------------------
------
>Thermotoga sp. RQ7
--------------MVKVILVYDISTETKE--------GVKRLNKVRKIARRY-LDHIQK
SVFEG-ELTEGEVEKLKFELSCVIDKNE---DFVIIYKMP--PSIMM-------------
--ERDFLTNTED----P-SSNFI-------------------------------------
------------------------------------------------------------
------
>Pseudothermotoga thermarum DSM 5069, cas2-1
---------------MYIILVYDVN--------------VKRVNKVLKIARKY-LTWVQN
SVLEG-ELTEATLKKLQRDLSKVIDPNE---DALIFYKLP--DGKNL-------------
--SRETIGTQKG----K-ETWVL-------------------------------------
------------------------------------------------------------
------
>Pseudothermotoga thermarum DSM 5069, cas2-2
---------------MYVIVCYDIE--------------VERVAKALKICRKY-LNWVQN
SVFEG-QITRGNLERLKHELSKIVKDS----DSIRFYIFQ--SEDVF-------------
--ELEILGQDKC----M-NDLII-------------------------------------
------------------------------------------------------------
------
>Thermodesulfobacterium geofontis OPF15, cas2-1
---------------MDYLIVYDIS-------------DHKKRLKVSRLLQKF-GYRIQY
SAFYLPETKGNIIDFLFKEISKLIDKNT---DRVFFYP----VHP---------------
--PEVFKGYP----LEPWKIFII-------------------------------------
------------------------------------------------------------
------
>Thermodesulfobacterium geofontis OPF15, cas2-2
----------------MRVIVYDYET-------------EKIREKVRKNLKKL-GVHAQW
SVFES-------LESYENLIKVLLEEEG---EKYRVAIFK--INPKG-------------
--EIRKIGQNWE----KIKFIF--------------------------------------
------------------------------------------------------------
------
>Thermotoga neapolitana DSM 4359
--------------MVKVILVYDISTETKE--------GVKRLNKVRKIARRY-LDHIQK
SVFEG-ELTEGEVEKLKFELSCVIDKNE---DFVIIYKMP--PSIMM-------------
--ERDFLTNTED----P-SSNFI-------------------------------------
------------------------------------------------------------
------
>Thermofilum adornatus, cas2-1 
---------------MQQHKGSAAD---------------ARCTHAGRDPFGCGRGCHHT
RDLRGVPSNTGQVLRVLSLWSPCYSAGQ-----AWLGTLE--ADRGVG------------
-CGLRVRAAPLH-----YESFRKN------------------------------------
------------------------------------------------------------
------
>Thermofilum adornatus,cas2-2
--------------MVRVVVVYDIHD-------------DEKRLRLAAKLKSIGLSRIQR
SAFTG-KLDSQRLKDLYRICEYFASDDR---DIIHVFTLC--GYDWS-------------
--RRRAFGTYRE----VEQNVVIF------------------------------------
------------------------------------------------------------
------
>Thermus sp. CCB_US3_UF1, cas2-1
---------------MYVVMVYDVA--------------VERVVKVLKVGRRY-LTWVQN
SVLEG-ELSPAQYARLKAEVRKIIE-PS---DAVRFYLFP--NRDSL-------------
--RIETIGSTKN----E-PDQFI-------------------------------------
------------------------------------------------------------
------
>Thermus sp. CCB_US3_UF1, cas2-2
------------M-KRLYAIAYDIP-------------DDTRRVKLANLLKGY-GERVQL
SVFEC-YLDERLLEDLRARARKLLDLSQ---DALRIYP----IQGEV-------------
--QVLGVGP-----LVREEAFVVA------------------------------------
------------------------------------------------------------
------
