# Supplementary material for: Comparison of Structural Features of CRISPR-Cas Systems in Thermophilic Bacteria
Source: Microorganisms. 2023 Sep 10;11(9):2275. doi: 10.3390/microorganisms11092275 (PMC10536717; doi:10.3390/microorganisms11092275)
Supplement: Supplementary file 1 [file microorganisms-11-02275-s001.zip › The details of the code used for data analysis.R]

setwd("E:")


library(seqinr)
library(RColorBrewer)

fastafile <- read.fasta("spacer.fasta", seqtype="DNA", as.string = TRUE)

new_list <- lapply(fastafile, nchar)

gene_names <- names(new_list)
gene_len <- sapply(new_list, function(x){x[[1]]})
df <- data.frame(name = c(gene_names),len = gene_len)

ls<-apply(df,2,table)
gene_freq = sapply(ls[["len"]], function(x){x[[1]]})
gene_len = names(ls[["len"]])
df2 <- data.frame(freq = gene_freq)

df2 <- as.matrix(df2)
df2 <- t(df2)

n <- ncol(df2)
if (n > 9){
  colors <- brewer.pal(9,"Set1")
}else{
  colors <- brewer.pal(n,"Set1")
}

pdf(file="barplot.pdf",width=6,height=6)
barplot(df2[1,],col = colors)
dev.off()
